# Supplementary material for: ﻿A new species and record of Xestochironomus Sublette & Wirth, 1972 (Diptera, Chironomidae) from the Dominican Republic, with males and females associated by DNA barcode
Source: Zookeys. 2026 Jan 12;1266:219–30. doi: 10.3897/zookeys.1266.162131 (PMC12817058; doi:10.3897/zookeys.1266.162131)
Supplement: XML Treatment for Xestochironomus digitulus [file zookeys.1266.162131-treatment1.xml]

<!DOCTYPE tp:taxon-treatment
  PUBLIC "-//TaxonX//DTD Taxonomic Treatment Publishing DTD v0 20100105//EN" "tax-treatment-NSO.dtd">
<tp:taxon-treatment xmlns:tp="http://www.plazi.org/taxpub"><tp:treatment-meta><kwd-group><label>Taxon classification</label><kwd>
                <named-content content-type="kingdom">Animalia</named-content>
              </kwd><kwd>
                <named-content content-type="order">Diptera</named-content>
              </kwd><kwd>
                <named-content content-type="family">Chironomidae</named-content>
              </kwd></kwd-group><mixed-citation publication-type="journal"><person-group><name><surname>Fusari</surname><given-names>Lívia Maria</given-names></name><name><surname>Höcherl</surname><given-names>Amelie</given-names></name><name><surname>Chimeno</surname><given-names>Caroline</given-names></name><name><surname>Baranov</surname><given-names>Viktor</given-names></name></person-group><article-title>﻿A new species and record of <italic><tp:taxon-name><tp:taxon-name-part taxon-name-part-type="genus" reg="Xestochironomus">Xestochironomus</tp:taxon-name-part></tp:taxon-name></italic> Sublette &amp; Wirth, 1972 (<tp:taxon-name><tp:taxon-name-part taxon-name-part-type="order">Diptera</tp:taxon-name-part></tp:taxon-name>, <tp:taxon-name><tp:taxon-name-part taxon-name-part-type="family">Chironomidae</tp:taxon-name-part></tp:taxon-name>) from the Dominican Republic, with males and females associated by DNA barcode</article-title><source>Zookeys</source><day>12</day><month>01</month><year>2026</year><volume>1266</volume><fpage>219</fpage><lpage>230</lpage><pub-id pub-id-type="doi">10.3897/zookeys.1266.162131</pub-id></mixed-citation></tp:treatment-meta><tp:nomenclature><label>﻿</label><tp:taxon-name><object-id xmlns:xlink="http://www.w3.org/1999/xlink" content-type="arpha" xlink:type="simple">AD041A30-B62F-561A-A434-D3022736D241</object-id>
              <tp:taxon-name-part taxon-name-part-type="genus" reg="Xestochironomus">Xestochironomus</tp:taxon-name-part>
              <tp:taxon-name-part taxon-name-part-type="species" reg="digitulus">digitulus</tp:taxon-name-part>
              <object-id xmlns:xlink="http://www.w3.org/1999/xlink" content-type="zoobank" xlink:type="simple">https://zoobank.org/72022542-DF56-4928-82F5-CCA9B224136D</object-id>
            </tp:taxon-name><tp:taxon-authority>Fusari &amp; Baranov</tp:taxon-authority><tp:taxon-status xmlns:xlink="http://www.w3.org/1999/xlink" xlink:type="simple">sp. nov.</tp:taxon-status></tp:nomenclature><tp:treatment-sec sec-type="type material" id="SECID0EWKAC"><title>Type material.</title><p><bold><italic>Holotype</italic></bold>: • 1 male, slide mounted. DOMINICAN REPUBLIC, Blanco, <named-content xmlns:xlink="http://www.w3.org/1999/xlink" content-type="dwc:verbatimCoordinates" xlink:type="simple"><named-content content-type="geo-json" specific-use="{&#34;type&#34;:&#34;Point&#34;,&#34;coordinates&#34;:[-70.507139,18.878528]}" id="NCID0EELAC" xlink:type="simple">18°52'42.7"N, 70°30'25.7"W</named-content></named-content>, 30.xi.2019, light trap, A. Höcherl, leg. (<named-content xmlns:xlink="http://www.w3.org/1999/xlink" content-type="dwc:institutional_code" xlink:title="Estación Biológica de Doñana" xlink:href="http://grbio.org/institution/estacion-biologica-de-donana" xlink:type="simple">EBD</named-content> I-016278). <bold><italic>Paratypes</italic></bold>: • 1 male, slide mounted, same data as holotype (<named-content xmlns:xlink="http://www.w3.org/1999/xlink" content-type="dwc:institutional_code" xlink:title="Estación Biológica de Doñana" xlink:href="http://grbio.org/institution/estacion-biologica-de-donana" xlink:type="simple">EBD</named-content> I-016279). • 1 male, slide mounted, same data as holotype (<abbrev xmlns:xlink="http://www.w3.org/1999/xlink" xlink:title="Chironomidae collection of the Aquatic Entomology Laboratory" id="ABBRID0EULAC" xlink:type="simple">LEA</abbrev>). • 1 male, slide mounted, Blanco, <named-content xmlns:xlink="http://www.w3.org/1999/xlink" content-type="dwc:verbatimCoordinates" xlink:type="simple"><named-content content-type="geo-json" specific-use="{&#34;type&#34;:&#34;Point&#34;,&#34;coordinates&#34;:[-70.508000,18.883306]}" id="NCID0E2LAC" xlink:type="simple">18°52'59.9"N, 70°30'28.8"W</named-content></named-content>, 01.xii.2019, CDC light trap, A. Höcherl, leg. (<abbrev xmlns:xlink="http://www.w3.org/1999/xlink" xlink:title="Chironomidae collection of the Aquatic Entomology Laboratory" id="ABBRID0EAMAC" xlink:type="simple">LEA</abbrev>). • 2 males, slide mounted, Blanco, <named-content xmlns:xlink="http://www.w3.org/1999/xlink" content-type="dwc:verbatimCoordinates" xlink:type="simple"><named-content content-type="geo-json" specific-use="{&#34;type&#34;:&#34;Point&#34;,&#34;coordinates&#34;:[-70.508000,18.883306]}" id="NCID0EHMAC" xlink:type="simple">18°52'59.9"N, 70°30'28.8"W</named-content></named-content>, 01.xii.2019, CDC light trap, A. Höcherl, leg. (<abbrev xmlns:xlink="http://www.w3.org/1999/xlink" xlink:title="Museo Nacional de Historia Natural “Prof. Eugenio de Jesús Marcano”" id="ABBRID0EMMAC" xlink:type="simple">MNHN-EJM</abbrev>). • 1 male, voucher, slide mounted, same data as holotype (<abbrev xmlns:xlink="http://www.w3.org/1999/xlink" xlink:title="Museo Nacional de Historia Natural “Prof. Eugenio de Jesús Marcano”" id="ABBRID0EQMAC" xlink:type="simple">MNHN-EJM</abbrev>), GenBank sequences: <ext-link xmlns:xlink="http://www.w3.org/1999/xlink" xlink:href="PV761055" ext-link-type="gen" xlink:type="simple">PV761055</ext-link>–<ext-link xmlns:xlink="http://www.w3.org/1999/xlink" xlink:href="PV761056" ext-link-type="gen" xlink:type="simple">PV761056</ext-link>. • 1 female, voucher, slide mounted, same data as holotype (<named-content xmlns:xlink="http://www.w3.org/1999/xlink" content-type="dwc:institutional_code" xlink:title="Estación Biológica de Doñana" xlink:href="http://grbio.org/institution/estacion-biologica-de-donana" xlink:type="simple">EBD</named-content> I-016280), GenBank sequences <ext-link xmlns:xlink="http://www.w3.org/1999/xlink" xlink:href="PV761059" ext-link-type="gen" xlink:type="simple">PV761059</ext-link> to <ext-link xmlns:xlink="http://www.w3.org/1999/xlink" xlink:href="PV761060" ext-link-type="gen" xlink:type="simple">PV761060</ext-link>.</p></tp:treatment-sec><tp:treatment-sec sec-type="etymology" id="SECID0EMNAC"><title>Etymology.</title><p>The species name refers to the pinkie-shaped lobe of the gonostylus (from the Latin, <italic>digit</italic>- (finger) and -<italic>ulus</italic> (small, little).</p></tp:treatment-sec><tp:treatment-sec sec-type="diagnosis" id="SECID0EWNAC"><title>Diagnosis.</title><p>The new species can be distinguished from congeners in having the abdominal tergites III–IV with dark, transverse bands; a long, slender anal point; and the apex of the gonostylus slightly forked, with shallow concavity between the forks and one pinkie-finger-like lobe.</p></tp:treatment-sec><tp:treatment-sec sec-type="description" id="SECID0E2NAC"><title>Description.</title><p><bold>Male</bold> (<italic>n</italic> = 7, except when stated otherwise). Total length 2.95–3.26, 3.13 mm (5). Wing length 1.50–1.80, 1.69 mm (6). Total length/wing length 1.71–1.98 (5). Wing length/profemur length 1.77–1.90 (3).</p><p><bold><italic>Coloration</italic></bold>: head and palp pale brown (Fig. <xref ref-type="fig" rid="F1">1A</xref>). Antenna pale brown. Thorax brownish (Fig. <xref ref-type="fig" rid="F1">1B</xref>). Halters brown. Wings with faint brownish areas on brachiolum, arculus, and crossvein RM; membrane transparent, slightly brownish along wing margin, from apex of R<sub>4+5</sub> to apex of M<sub>1+2</sub>, and on humerus between Cu and An (Fig. <xref ref-type="fig" rid="F1">1C</xref>).</p><fig id="F1" position="float" orientation="portrait"><object-id xmlns:xlink="http://www.w3.org/1999/xlink" content-type="doi" xlink:type="simple">10.3897/zookeys.1266.162131.figure1</object-id><object-id xmlns:xlink="http://www.w3.org/1999/xlink" content-type="arpha" xlink:type="simple">12A9A4B3-4005-5439-B7E7-2D060C8DC79F</object-id><label>Figure 1.</label><caption><p><italic><tp:taxon-name><tp:taxon-name-part taxon-name-part-type="genus" reg="Xestochironomus">Xestochironomus</tp:taxon-name-part> <tp:taxon-name-part taxon-name-part-type="species" reg="digitulus">digitulus</tp:taxon-name-part></tp:taxon-name></italic> Fusari &amp; Baranov, sp. nov., male. A. Head; B. Thorax; C. Wing; D. Abdomen; E. Legs; F. Hypopygium.</p></caption><graphic xmlns:xlink="http://www.w3.org/1999/xlink" xlink:href="zookeys-1266-219_article-162131__-g001.jpg" position="float" orientation="portrait" xlink:type="simple" id="oo_1509816.jpg"><uri content-type="original_file" xlink:type="simple">https://binary.pensoft.net/fig/1509816</uri></graphic></fig><p>Abdominal segments coloration as follows (Fig. <xref ref-type="fig" rid="F1">1D</xref>): TI yellowish with dark-brown lateral bands; TII yellowish with dark-brown lateral and posterior bands; TIII–IV yellowish with dark-brown posterior bands; TV–VI yellowish with dark-brown lateral and posterior bands; TVII brown in anterior 2/3 with dark-brown, rectangular anteriomedial spot and posterior 1/3 of segment yellowish; TVIII yellowish.</p><p>Legs (Fig. <xref ref-type="fig" rid="F1">1E</xref>). Foreleg: femur yellowish with proximal and apical ¼ brown, tibia yellowish with 1/3 brown proximally, tarsomere 1 yellowish with brown ring proximally, tarsomere 2–4 brownish with proximal and apical ring pale, tarsomere 5 brownish with proximal ring pale. Mid- and hind legs: femur brownish, tibia yellowish with proximally ring brown and proximal 1/5 pale brown, all tarsi yellowish.</p><p><bold><italic>Head</italic>.</bold> AR 1.2–2.0 (4). Temporal setae 9–10 (2). Clypeus with 10–18 (3) setae. Tentorium 119–139 (2) μm long. Palpomere lengths (1–5 in μm; <italic>n</italic> = 4): 23–36; 48–56; 124–145; 119–155; 201–242.</p><p><bold><italic>Thorax</italic></bold> (<italic>n</italic> = 5). Acrostichals 12–16, 15. Dorsocentrals 15–25, 21, partly biserial. Prealars 4–6, 5. Scutellum with 8–13, 11 setae.</p><p><bold><italic>Wing</italic>.</bold> VR = 1.16–1.23 (5). Brachiolum with 2 (3) setae. R with 27–34 setae; R<sub>1</sub> with 27–36 setae; R<sub>4+5</sub> with 42–49 setae; RM with 6 setae; M with 2–3 setae apically. Squama with 7 (2) setae.</p><p><bold><italic>Legs</italic>.</bold> Combs of midtibia 17–19 (3) μm and 26–31 (3) μm long spurs. Combs of hind tibia 21–24 (3) μm and 27–31 (3) μm long spurs. Width at apex of foretibia 46–50 (3) μm, of midtibia 41–51 (3) μm, of hind tibia 41–54 (3) μm. Lengths (in μm) and proportions of legs in Table <xref ref-type="table" rid="T1">1</xref>.</p><table-wrap id="T1" position="float" orientation="portrait"><label>Table 1.</label><caption><p>
                  Lengths (in µm) and proportions of legs of <italic><tp:taxon-name><tp:taxon-name-part taxon-name-part-type="genus" reg="Xestochironomus">Xestochironomus</tp:taxon-name-part> <tp:taxon-name-part taxon-name-part-type="species" reg="digitulus">digitulus</tp:taxon-name-part></tp:taxon-name></italic> Fusari &amp; Baranov sp. nov., male (<italic>n</italic> = 3).</p></caption><table id="TID0EN6AE" rules="all"><tbody><tr><th rowspan="1" colspan="1"/><th rowspan="1" colspan="1">Fe</th><th rowspan="1" colspan="1">Ti</th><th rowspan="1" colspan="1">Ta1</th><th rowspan="1" colspan="1">Ta2</th><th rowspan="1" colspan="1">Ta3</th><th rowspan="1" colspan="1">Ta4</th><th rowspan="1" colspan="1">Ta5</th><th rowspan="1" colspan="1">LR</th><th rowspan="1" colspan="1">BV</th><th rowspan="1" colspan="1">SV</th></tr><tr><td rowspan="1" colspan="1">P1</td><td rowspan="1" colspan="1">829–949</td><td rowspan="1" colspan="1">739–918</td><td rowspan="1" colspan="1">839–971</td><td rowspan="1" colspan="1">492–555</td><td rowspan="1" colspan="1">401–458</td><td rowspan="1" colspan="1">343–393</td><td rowspan="1" colspan="1">150–174</td><td rowspan="1" colspan="1">1.04–1.13</td><td rowspan="1" colspan="1">1.73–1.86</td><td rowspan="1" colspan="1">1.87–1.92</td></tr><tr><td rowspan="1" colspan="1">P2</td><td rowspan="1" colspan="1">747–883</td><td rowspan="1" colspan="1">659–769</td><td rowspan="1" colspan="1">439–503</td><td rowspan="1" colspan="1">243–266</td><td rowspan="1" colspan="1">176–199</td><td rowspan="1" colspan="1">100–112</td><td rowspan="1" colspan="1">70–72</td><td rowspan="1" colspan="1">0.65–0.66</td><td rowspan="1" colspan="1">3.08–3.36</td><td rowspan="1" colspan="1">3.20–3.28</td></tr><tr><td rowspan="1" colspan="1">P3</td><td rowspan="1" colspan="1">857–983</td><td rowspan="1" colspan="1">796–916</td><td rowspan="1" colspan="1">626–703</td><td rowspan="1" colspan="1">362–404</td><td rowspan="1" colspan="1">296–332</td><td rowspan="1" colspan="1">167–191</td><td rowspan="1" colspan="1">84–93</td><td rowspan="1" colspan="1">0.77–0.77</td><td rowspan="1" colspan="1">2.51–2.57</td><td rowspan="1" colspan="1">2.64–2.70</td></tr></tbody></table></table-wrap><p><bold><italic>Hypopygium</italic></bold> (Figs <xref ref-type="fig" rid="F1">1F</xref>, <xref ref-type="fig" rid="F2">2A, B</xref>). Tergite IX with 14–16 strong median setae and 6–8 weaker setae along the posterior margin on each side of the anal point, and several fine setae on the ventral side. Anal tergite bands V-shaped, separated. Laterosternite with 2–4 setae. Anal point slender, 48–59 (4) μm long, 61–65 (2) μm long in lateral position (from the base). Phallapodeme 63–73 (3) μm long. Transverse sternapodeme curved, 24–30 (3) μm long. Gonocoxite 110–135, 118 (5) μm long. Superior volsella hooked, 54–85, 79 (6) μm long, with 1 strong lateral seta and 1/3 basal setae. Inferior volsella 64–101, 91 (5) μm long, with 7–10 dorsal setae, 75–81 (3) μm long apical seta. Gonostylus bifid, 135–149, 143 (5) μm long, one pinkie-like lobes with 10–20 (4) μm long apical seta. HR 0.74–0.92 (5). HV 1.98–2.31 (5).</p><fig id="F2" position="float" orientation="portrait"><object-id xmlns:xlink="http://www.w3.org/1999/xlink" content-type="doi" xlink:type="simple">10.3897/zookeys.1266.162131.figure2</object-id><object-id xmlns:xlink="http://www.w3.org/1999/xlink" content-type="arpha" xlink:type="simple">242CD0B5-3271-5B3B-92E1-37EB3B1770AA</object-id><label>Figure 2.</label><caption><p><italic><tp:taxon-name><tp:taxon-name-part taxon-name-part-type="genus" reg="Xestochironomus">Xestochironomus</tp:taxon-name-part> <tp:taxon-name-part taxon-name-part-type="species" reg="digitulus">digitulus</tp:taxon-name-part></tp:taxon-name></italic> Fusari &amp; Baranov, sp. nov., male. A. Hypopygium, dorsal view; B. Hypopygium with tergite IX and anal point removed, left dorsal aspect, right ventral aspect.</p></caption><graphic xmlns:xlink="http://www.w3.org/1999/xlink" xlink:href="zookeys-1266-219_article-162131__-g002.jpg" position="float" orientation="portrait" xlink:type="simple" id="oo_1509817.jpg"><uri content-type="original_file" xlink:type="simple">https://binary.pensoft.net/fig/1509817</uri></graphic></fig></tp:treatment-sec><tp:treatment-sec sec-type="description" id="SECID0ESHAE"><title>Description of female</title><p><bold>(<italic>n</italic> = 1).</bold> Total length 2.78 mm. Wing is bent, no observations possible. Coloration similar to male.</p><p><bold><italic>Head</italic>.</bold> Lengths of flagellomeres (μm): 80, 105, 104, 86, 104. Temporals setae 14. Clypeus with 15 setae.</p><p><bold><italic>Lengths of palpomeres</italic></bold> (μm). 34, 48, 136, 142, 249.</p><p><bold><italic>Thorax</italic>.</bold> Acrostichals 12; dorsocentrals 29, partly biserial; prealar 6; scutellars 11.</p><p><bold><italic>Legs</italic>.</bold> Combs of midtibia 20 μm and 36 μm long spurs. Combs of hind tibia 19 μm and 42 μm long spurs. Width at apex of foretibia 56 μm, of midtibia 50 μm, of hind tibia 57 μm. Lengths (in μm) and proportions of legs in Table <xref ref-type="table" rid="T2">2</xref>.</p><table-wrap id="T2" position="float" orientation="portrait"><label>Table 2.</label><caption><p>
                  Lengths (in µm) and proportions of legs of <italic><tp:taxon-name><tp:taxon-name-part taxon-name-part-type="genus" reg="Xestochironomus">Xestochironomus</tp:taxon-name-part> <tp:taxon-name-part taxon-name-part-type="species" reg="digitulus">digitulus</tp:taxon-name-part></tp:taxon-name></italic> Fusari &amp; Baranov, sp. nov., female (<italic>n</italic> = 1).</p></caption><table id="TID0E3GAG" rules="all"><tbody><tr><th rowspan="1" colspan="1"/><th rowspan="1" colspan="1">Fe</th><th rowspan="1" colspan="1">Ti</th><th rowspan="1" colspan="1">Ta1</th><th rowspan="1" colspan="1">Ta2</th><th rowspan="1" colspan="1">Ta3</th><th rowspan="1" colspan="1">Ta4</th><th rowspan="1" colspan="1">Ta5</th><th rowspan="1" colspan="1">LR</th><th rowspan="1" colspan="1">BV</th><th rowspan="1" colspan="1">SV</th></tr><tr><td rowspan="1" colspan="1">P1</td><td rowspan="1" colspan="1">994</td><td rowspan="1" colspan="1">897</td><td rowspan="1" colspan="1">—</td><td rowspan="1" colspan="1">—</td><td rowspan="1" colspan="1">—</td><td rowspan="1" colspan="1">—</td><td rowspan="1" colspan="1">—</td><td rowspan="1" colspan="1">—</td><td rowspan="1" colspan="1">—</td><td rowspan="1" colspan="1">—</td></tr><tr><td rowspan="1" colspan="1">P2</td><td rowspan="1" colspan="1">897</td><td rowspan="1" colspan="1">752</td><td rowspan="1" colspan="1">503</td><td rowspan="1" colspan="1">232</td><td rowspan="1" colspan="1">186</td><td rowspan="1" colspan="1">108</td><td rowspan="1" colspan="1">76</td><td rowspan="1" colspan="1">0.67</td><td rowspan="1" colspan="1">3.57</td><td rowspan="1" colspan="1">3.28</td></tr><tr><td rowspan="1" colspan="1">P3</td><td rowspan="1" colspan="1">995</td><td rowspan="1" colspan="1">890</td><td rowspan="1" colspan="1">—</td><td rowspan="1" colspan="1">—</td><td rowspan="1" colspan="1">—</td><td rowspan="1" colspan="1">—</td><td rowspan="1" colspan="1">—</td><td rowspan="1" colspan="1">—</td><td rowspan="1" colspan="1">—</td><td rowspan="1" colspan="1">—</td></tr></tbody></table></table-wrap></tp:treatment-sec><tp:treatment-sec sec-type="Genitalia" id="SECID0E6NAE"><title>Genitalia</title><p><bold>(Fig. <xref ref-type="fig" rid="F3">3</xref>).</bold> Tergite IX with 25 setae. Gonocoxite IX with 6 setae. Gonapophysis IX notum 236 μm long. Seminal capsules spherical, 49 μm wide. Gonocoxapodeme 225 μm long. Coxosternapodeme 134 μm long. Cercus 88 μm wide.</p><fig id="F3" position="float" orientation="portrait"><object-id xmlns:xlink="http://www.w3.org/1999/xlink" content-type="doi" xlink:type="simple">10.3897/zookeys.1266.162131.figure3</object-id><object-id xmlns:xlink="http://www.w3.org/1999/xlink" content-type="arpha" xlink:type="simple">9155E966-B6FB-581F-8155-4F4EB7E575A5</object-id><label>Figure 3.</label><caption><p>Female genitalia <italic><tp:taxon-name><tp:taxon-name-part taxon-name-part-type="genus" reg="Xestochironomus">Xestochironomus</tp:taxon-name-part> <tp:taxon-name-part taxon-name-part-type="species" reg="digitulus">digitulus</tp:taxon-name-part></tp:taxon-name></italic> Fusari &amp; Baranov, sp. nov., left ventral aspect.</p></caption><graphic xmlns:xlink="http://www.w3.org/1999/xlink" xlink:href="zookeys-1266-219_article-162131__-g003.jpg" position="float" orientation="portrait" xlink:type="simple" id="oo_1509818.jpg"><uri content-type="original_file" xlink:type="simple">https://binary.pensoft.net/fig/1509818</uri></graphic></fig></tp:treatment-sec><tp:treatment-sec sec-type="Immatures" id="SECID0EEPAE"><title>Immatures.</title><p>Unknown.</p></tp:treatment-sec><tp:treatment-sec sec-type="distribution" id="SECID0EJPAE"><title>Distribution.</title><p>Known only from the Dominican Republic.</p></tp:treatment-sec></tp:taxon-treatment>
