# Supplementary material for: ﻿A new species and record of Xestochironomus Sublette & Wirth, 1972 (Diptera, Chironomidae) from the Dominican Republic, with males and females associated by DNA barcode
Source: Zookeys. 2026 Jan 12;1266:219–30. doi: 10.3897/zookeys.1266.162131 (PMC12817058; doi:10.3897/zookeys.1266.162131)
Supplement: XML Treatment for Xestochironomus luteifurcatus [file zookeys.1266.162131-treatment2.xml]

<!DOCTYPE tp:taxon-treatment
  PUBLIC "-//TaxonX//DTD Taxonomic Treatment Publishing DTD v0 20100105//EN" "tax-treatment-NSO.dtd">
<tp:taxon-treatment xmlns:tp="http://www.plazi.org/taxpub"><tp:treatment-meta><kwd-group><label>Taxon classification</label><kwd>
              <named-content content-type="kingdom">Animalia</named-content>
            </kwd><kwd>
              <named-content content-type="order">Diptera</named-content>
            </kwd><kwd>
              <named-content content-type="family">Chironomidae</named-content>
            </kwd></kwd-group><mixed-citation publication-type="journal"><person-group><name><surname>Fusari</surname><given-names>Lívia Maria</given-names></name><name><surname>Höcherl</surname><given-names>Amelie</given-names></name><name><surname>Chimeno</surname><given-names>Caroline</given-names></name><name><surname>Baranov</surname><given-names>Viktor</given-names></name></person-group><article-title>﻿A new species and record of <italic><tp:taxon-name><tp:taxon-name-part taxon-name-part-type="genus" reg="Xestochironomus">Xestochironomus</tp:taxon-name-part></tp:taxon-name></italic> Sublette &amp; Wirth, 1972 (<tp:taxon-name><tp:taxon-name-part taxon-name-part-type="order">Diptera</tp:taxon-name-part></tp:taxon-name>, <tp:taxon-name><tp:taxon-name-part taxon-name-part-type="family">Chironomidae</tp:taxon-name-part></tp:taxon-name>) from the Dominican Republic, with males and females associated by DNA barcode</article-title><source>Zookeys</source><day>12</day><month>01</month><year>2026</year><volume>1266</volume><fpage>219</fpage><lpage>230</lpage><pub-id pub-id-type="doi">10.3897/zookeys.1266.162131</pub-id></mixed-citation></tp:treatment-meta><tp:nomenclature><label>﻿</label><tp:taxon-name><object-id xmlns:xlink="http://www.w3.org/1999/xlink" content-type="arpha" xlink:type="simple">6AA5CB72-A157-5BB8-827A-F22C7E811ED5</object-id>
            <tp:taxon-name-part taxon-name-part-type="genus" reg="Xestochironomus">Xestochironomus</tp:taxon-name-part>
            <tp:taxon-name-part taxon-name-part-type="species" reg="luteifurcatus">luteifurcatus</tp:taxon-name-part>
          </tp:taxon-name><tp:taxon-authority>Sublette &amp; Wirth, 1972</tp:taxon-authority><tp:nomenclature-citation-list><tp:nomenclature-citation><tp:taxon-name>
                <tp:taxon-name-part taxon-name-part-type="genus" reg="Xestochironomus">Xestochironomus</tp:taxon-name-part> <tp:taxon-name-part taxon-name-part-type="species" reg="luteifurcatus">luteifurcatus</tp:taxon-name-part></tp:taxon-name><comment>Sublette &amp; Wirth, 1972: 14, fig. 15.<sup><xref ref-type="fn" rid="FN1">1</xref></sup></comment></tp:nomenclature-citation></tp:nomenclature-citation-list></tp:nomenclature><tp:treatment-sec sec-type="material" id="SECID0EZTAE"><title>Examined material.</title><p>• 3 males (+2 voucher). Dominican Republic, Blanco, <named-content xmlns:xlink="http://www.w3.org/1999/xlink" content-type="dwc:verbatimCoordinates" xlink:type="simple"><named-content content-type="geo-json" specific-use="{&#34;type&#34;:&#34;Point&#34;,&#34;coordinates&#34;:[-70.507139,18.878528]}" id="NCID0ECUAE" xlink:type="simple">18°52'42.7"N, 70°30'25.7"W</named-content></named-content>, 30.xi.2019, light trap, A. Höcherl, leg. (<named-content xmlns:xlink="http://www.w3.org/1999/xlink" content-type="dwc:institutional_code" xlink:title="Estación Biológica de Doñana" xlink:href="http://grbio.org/institution/estacion-biologica-de-donana" xlink:type="simple">EBD</named-content>). • 2 males. Dominican Republic, Blanco, <named-content xmlns:xlink="http://www.w3.org/1999/xlink" content-type="dwc:verbatimCoordinates" xlink:type="simple"><named-content content-type="geo-json" specific-use="{&#34;type&#34;:&#34;Point&#34;,&#34;coordinates&#34;:[-70.507139,18.878528]}" id="NCID0EOUAE" xlink:type="simple">18°52'42.7"N, 70°30'25.7"W</named-content></named-content>, 30.xi.2019, light trap, A. Höcherl, leg. (<abbrev xmlns:xlink="http://www.w3.org/1999/xlink" xlink:title="Museo Nacional de Historia Natural “Prof. Eugenio de Jesús Marcano”" id="ABBRID0ETUAE" xlink:type="simple">MNHN-EJM</abbrev>). • 2 males, Blanco, <named-content xmlns:xlink="http://www.w3.org/1999/xlink" content-type="dwc:verbatimCoordinates" xlink:type="simple"><named-content content-type="geo-json" specific-use="{&#34;type&#34;:&#34;Point&#34;,&#34;coordinates&#34;:[-70.508000,18.883306]}" id="NCID0E1UAE" xlink:type="simple">18°52'59.9"N, 70°30'28.8"W</named-content></named-content>, 01.xii.2019, Malaise trap. A. Höcherl, leg. (<abbrev xmlns:xlink="http://www.w3.org/1999/xlink" xlink:title="Chironomidae collection of the Aquatic Entomology Laboratory" id="ABBRID0E6UAE" xlink:type="simple">LEA</abbrev>). • 1 female, voucher, Blanco, <named-content xmlns:xlink="http://www.w3.org/1999/xlink" content-type="dwc:verbatimCoordinates" xlink:type="simple"><named-content content-type="geo-json" specific-use="{&#34;type&#34;:&#34;Point&#34;,&#34;coordinates&#34;:[-70.507139,18.878528]}" id="NCID0EGVAE" xlink:type="simple">18°52'42.7"N, 70°30'25.7"W</named-content></named-content>, 30.xi.2019, light trap, A. Höcherl, leg. (<named-content xmlns:xlink="http://www.w3.org/1999/xlink" content-type="dwc:institutional_code" xlink:title="Estación Biológica de Doñana" xlink:href="http://grbio.org/institution/estacion-biologica-de-donana" xlink:type="simple">EBD</named-content>). Genbank sequences <ext-link xmlns:xlink="http://www.w3.org/1999/xlink" xlink:href="PV761057" ext-link-type="gen" xlink:type="simple">PV761057</ext-link>–<ext-link xmlns:xlink="http://www.w3.org/1999/xlink" xlink:href="PV761058" ext-link-type="gen" xlink:type="simple">PV761058</ext-link>, <ext-link xmlns:xlink="http://www.w3.org/1999/xlink" xlink:href="PV761061" ext-link-type="gen" xlink:type="simple">PV761061</ext-link>–<ext-link xmlns:xlink="http://www.w3.org/1999/xlink" xlink:href="PV761064" ext-link-type="gen" xlink:type="simple">PV761064</ext-link>.</p></tp:treatment-sec><tp:treatment-sec sec-type="redescription" id="SECID0EDWAE"><title>Redescription.</title><p><bold>Male</bold> (<italic>n</italic> = 9, except when stated otherwise). Total length 2.78–3.54, 3.07 mm. Wing length 1.48–1.79, 1.55 mm (8). Total length/wing length 1.97–2.15 (7). Wing length/profemur length 1.82–2.02 (6).</p><p><bold><italic>Coloration</italic>.</bold> Completely light yellow greenish and unmarked (Fig. <xref ref-type="fig" rid="F4">4A–F</xref>). Wing hyaline.</p><fig id="F4" position="float" orientation="portrait"><object-id xmlns:xlink="http://www.w3.org/1999/xlink" content-type="doi" xlink:type="simple">10.3897/zookeys.1266.162131.figure4</object-id><object-id xmlns:xlink="http://www.w3.org/1999/xlink" content-type="arpha" xlink:type="simple">C241A8FE-31A4-5312-BF92-1F8A84F34345</object-id><label>Figure 4.</label><caption><p><italic><tp:taxon-name><tp:taxon-name-part taxon-name-part-type="genus" reg="Xestochironomus">Xestochironomus</tp:taxon-name-part> <tp:taxon-name-part taxon-name-part-type="species" reg="luteifurcatus">luteifurcatus</tp:taxon-name-part></tp:taxon-name></italic>, male. A. Head; B. Thorax; C. Wing; D. Abdomen; E. Legs; F. Hypopygium.</p></caption><graphic xmlns:xlink="http://www.w3.org/1999/xlink" xlink:href="zookeys-1266-219_article-162131__-g004.jpg" position="float" orientation="portrait" xlink:type="simple" id="oo_1509819.jpg"><uri content-type="original_file" xlink:type="simple">https://binary.pensoft.net/fig/1509819</uri></graphic></fig><p><bold><italic>Head</italic></bold> (Fig. <xref ref-type="fig" rid="F4">4A</xref>). AR 1.31–1.47 (7). Clypeus with 6–9 (3) setae. Tentorium 114–138 (6) μm long. Palpomere lengths (1–5 in μm; <italic>n</italic> = 5): 30–37, 34; 39–52, 45; 124–151, 138; 119–130, 125; 201–215, 210.</p><p><bold><italic>Thorax</italic></bold> (Fig. <xref ref-type="fig" rid="F4">4B</xref>). Acrostichals 10–13, 12 (7). Dorsocentrals 13–29, 16 (8), partly biserial. Prealars 4 (8). Scutellum with 7–10, 9 (8) setae.</p><p><bold><italic>Wing</italic></bold> (Fig. <xref ref-type="fig" rid="F4">4C</xref>, <italic>n</italic> = 3). Venarum ratio (VR) = 1.22–1.27. Brachiolum with 2–3 setae. R with 29–31 setae; R<sub>1</sub> with 20–28 setae; R<sub>4+5</sub> with 37–52 setae; RM with 2–3 setae; M with 4–8 setae apically. Squama with 5–8 setae.</p><p><bold><italic>Legs</italic></bold> (Fig. <xref ref-type="fig" rid="F4">4E</xref>). Combs of midtibia 19–21 (4) μm and 21–22 (4) μm long spurs. Combs of hind tibia 18–19 (4) μm and 17–24 (4) μm long spurs. Width at apex of foretibia 43–4 6(4) μm, of midtibia 42–52 (4) μm, of hind tibia 48–52 (4) μm. Lengths (in μm) and proportions of legs in Table <xref ref-type="table" rid="T3">3</xref>.</p><table-wrap id="T3" position="float" orientation="portrait"><label>Table 3.</label><caption><p>
                Lengths (in µm) and proportions of legs of <italic><tp:taxon-name><tp:taxon-name-part taxon-name-part-type="genus" reg="Xestochironomus">Xestochironomus</tp:taxon-name-part> <tp:taxon-name-part taxon-name-part-type="species" reg="luteifurcatus">luteifurcatus</tp:taxon-name-part></tp:taxon-name></italic>, male.</p></caption><table id="TID0EIOAG" rules="all"><tbody><tr><th rowspan="1" colspan="1"/><th rowspan="1" colspan="1">Fe</th><th rowspan="1" colspan="1">Ti</th><th rowspan="1" colspan="1">Ta1</th><th rowspan="1" colspan="1">Ta2</th><th rowspan="1" colspan="1">Ta3</th><th rowspan="1" colspan="1">Ta4</th><th rowspan="1" colspan="1">Ta5</th><th rowspan="1" colspan="1">LR</th><th rowspan="1" colspan="1">BV</th><th rowspan="1" colspan="1">SV</th></tr><tr><td rowspan="1" colspan="1">P1</td><td rowspan="1" colspan="1">702–986; 814 (6)</td><td rowspan="1" colspan="1">592–839; 707 (6)</td><td rowspan="1" colspan="1">691–921 (4)</td><td rowspan="1" colspan="1">432–550 (4)</td><td rowspan="1" colspan="1">318–421 (4)</td><td rowspan="1" colspan="1">260–331 (4)</td><td rowspan="1" colspan="1">110–143 (4)</td><td rowspan="1" colspan="1">1.17–1.22 (4)</td><td rowspan="1" colspan="1">1.69–1.77 (4)</td><td rowspan="1" colspan="1">1.73–1.87 (4)</td></tr><tr><td rowspan="1" colspan="1">P2</td><td rowspan="1" colspan="1">622–898; 788 (6)</td><td rowspan="1" colspan="1">598–894; 706 (6)</td><td rowspan="1" colspan="1">387–673; 485 (6)</td><td rowspan="1" colspan="1">186–402; 263 (6)</td><td rowspan="1" colspan="1">150–344; 210 (6)</td><td rowspan="1" colspan="1">92–198; 127 (6)</td><td rowspan="1" colspan="1">60–92; 73 (6)</td><td rowspan="1" colspan="1">0.65–0.75 (6)</td><td rowspan="1" colspan="1">2.37–3.58 (6)</td><td rowspan="1" colspan="1">2.65–3.35 (6)</td></tr><tr><td rowspan="1" colspan="1">P3</td><td rowspan="1" colspan="1">634–993; 821 (6)</td><td rowspan="1" colspan="1">709–1004; 835 (6)</td><td rowspan="1" colspan="1">539–790; 636 (6)</td><td rowspan="1" colspan="1">314–452; 374 (6)</td><td rowspan="1" colspan="1">269–388; 323 (6)</td><td rowspan="1" colspan="1">144–211; 174 (6)</td><td rowspan="1" colspan="1">78–105; 90 (6)</td><td rowspan="1" colspan="1">0.76–0.79 (6)</td><td rowspan="1" colspan="1">2.37–2.47 (6)</td><td rowspan="1" colspan="1">2.49–2.66 (6)</td></tr></tbody></table></table-wrap><p><bold><italic>Hypopygium</italic></bold> (Fig. <xref ref-type="fig" rid="F4">4F</xref>). Tergite IX with 10–12 strong median setae and along the posterior margin several fine setae, on the ventral side. Anal tergite bands V-shaped, separated. Laterosternite with 2–3 setae. Anal point slender, 47–66, 53 (n = 5) μm long. Phallapodeme 50–76 (2) μm long. Transverse sternapodeme, 20–28 (3) μm long. Gonocoxite 75–113, 93 (7) μm long. Superior volsella hooked, 52–86, 75 (7) μm long. Inferior volsella 64–119, 102 (8) μm long. Gonostylus bifid, 117–141, 127 (7) μm long, apex of gonostylus markedly forked, with deep concavity between thumb-like lobes. Lateral lobe of gonostylus overreaching mesial lobe. HR 0.59–0.84 (7). HV 2.38–2.69 (7).</p></tp:treatment-sec><tp:treatment-sec sec-type="redescription" id="SECID0EZ5AE"><title>Redescription of female</title><p><bold>(<italic>n</italic> = 1).</bold> Total length 2.43 mm. Wing bent, no observations possible. Coloration similar to male.</p><p><bold><italic>Head</italic>.</bold> Lengths of flagellomeres (μm): 52, 55, 82, 87, 111. Temporals setae 14. Clypeus with 19 setae. Tentorium = 132 μm.</p><p><bold><italic>Lengths of palpomeres</italic></bold> (in μm). 29, 40, 223, 152, 236.</p><p><bold><italic>Thorax</italic>.</bold> Acrostichals 10; dorsocentrals 18, partly biserial; prealar 4; scutellars 13.</p><p><bold><italic>Wing</italic>.</bold> Squama with 7 setae.</p><p><bold><italic>Legs</italic>.</bold> Combs of midtibia 15 μm and 29 μm long spurs. Combs of hind tibia 16 μm and 30 μm long spurs. Width at apex of foretibia 59 μm, of midtibia 37 μm, of hind tibia 49 μm. Lengths (in μm) and proportions of legs in Table <xref ref-type="table" rid="T4">4</xref>.</p><table-wrap id="T4" position="float" orientation="portrait"><label>Table 4.</label><caption><p>
                Lengths (in µm) of legs of <italic><tp:taxon-name><tp:taxon-name-part taxon-name-part-type="genus" reg="Xestochironomus">Xestochironomus</tp:taxon-name-part> <tp:taxon-name-part taxon-name-part-type="species" reg="luteifurcatus">luteifurcatus</tp:taxon-name-part></tp:taxon-name></italic>, female (<italic>n</italic> = 1).</p></caption><table id="TID0EWVAG" rules="all"><tbody><tr><th rowspan="1" colspan="1"/><th rowspan="1" colspan="1">Fe</th><th rowspan="1" colspan="1">Ti</th><th rowspan="1" colspan="1">Ta1</th><th rowspan="1" colspan="1">Ta2</th><th rowspan="1" colspan="1">Ta3</th><th rowspan="1" colspan="1">Ta4</th><th rowspan="1" colspan="1">Ta5</th></tr><tr><td rowspan="1" colspan="1">P1</td><td rowspan="1" colspan="1">995</td><td rowspan="1" colspan="1">822</td><td rowspan="1" colspan="1">—</td><td rowspan="1" colspan="1">—</td><td rowspan="1" colspan="1">—</td><td rowspan="1" colspan="1">—</td><td rowspan="1" colspan="1">—</td></tr><tr><td rowspan="1" colspan="1">P2</td><td rowspan="1" colspan="1">906</td><td rowspan="1" colspan="1">800</td><td rowspan="1" colspan="1">—</td><td rowspan="1" colspan="1">—</td><td rowspan="1" colspan="1">—</td><td rowspan="1" colspan="1">—</td><td rowspan="1" colspan="1">—</td></tr><tr><td rowspan="1" colspan="1">P3</td><td rowspan="1" colspan="1">1006</td><td rowspan="1" colspan="1">966</td><td rowspan="1" colspan="1">—</td><td rowspan="1" colspan="1">—</td><td rowspan="1" colspan="1">—</td><td rowspan="1" colspan="1">—</td><td rowspan="1" colspan="1">—</td></tr></tbody></table></table-wrap></tp:treatment-sec><tp:treatment-sec sec-type="Genitalia" id="SECID0EQEAG"><title>Genitalia.</title><p>In a lateral position. Gonocoxite IX with 7 setae. Gonapophysis IX notum 273 μm long. Seminal capsules spherical, width 63 μm. Gonocoxapodeme with 150 μm. Coxosternapodeme with 103 μm. Cercus width 96 μm.</p></tp:treatment-sec><tp:treatment-sec sec-type="Immatures" id="SECID0EVEAG"><title>Immatures.</title><p>Unknown.</p></tp:treatment-sec><tp:treatment-sec sec-type="distribution" id="SECID0E1EAG"><title>Distribution.</title><p>Dominica, but expanded to the Dominican Republic.</p><sec sec-type="﻿Barcode of the Dominican Republic Xestochironomus" id="SECID0E6EAG"><title>﻿Barcode of the Dominican Republic <italic><tp:taxon-name><tp:taxon-name-part taxon-name-part-type="genus" reg="Xestochironomus">Xestochironomus</tp:taxon-name-part></tp:taxon-name></italic></title><p>We have conducted BLAST in GenBank. We have also conducted “Identification” query with tree-based search in BOLD v. 4. Search queries were conducted for the sequences of the five specimens of two species of Dominican Republic <italic><tp:taxon-name><tp:taxon-name-part taxon-name-part-type="genus" reg="Xestochironomus">Xestochironomus</tp:taxon-name-part></tp:taxon-name></italic> species. No close matches (&gt;85%) were found, with the closest coming from unidentified representatives of <tp:taxon-name><tp:taxon-name-part taxon-name-part-type="tribe">Chironomini</tp:taxon-name-part></tp:taxon-name> from South and Central America. We think that the absence of the close matches is caused by the lack the <italic><tp:taxon-name><tp:taxon-name-part taxon-name-part-type="genus" reg="Xestochironomus">Xestochironomus</tp:taxon-name-part></tp:taxon-name></italic> sequences in the databases (except one from <xref ref-type="bibr" rid="B6">Cranston et al. 2012</xref>, but that uses from different primers).</p><p>In the neighbor-joining tree (Fig. <xref ref-type="fig" rid="F5">5</xref>), we found that the male and female of <italic><tp:taxon-name><tp:taxon-name-part taxon-name-part-type="genus" reg="Xestochironomus">X.</tp:taxon-name-part> <tp:taxon-name-part taxon-name-part-type="species" reg="digitulus">digitulus</tp:taxon-name-part></tp:taxon-name></italic> sp. nov. grouped with 99.8% bootstrap support, and that the male and female of <italic><tp:taxon-name><tp:taxon-name-part taxon-name-part-type="genus" reg="Xestochironomus">X.</tp:taxon-name-part> <tp:taxon-name-part taxon-name-part-type="species" reg="luteifurcatus">luteifurcatus</tp:taxon-name-part></tp:taxon-name></italic> grouped at 99.2% bootstrap support. Genetic distances among the analysed species are shown in Table <xref ref-type="table" rid="T5">5</xref>.</p><table-wrap id="T5" position="float" orientation="portrait"><label>Table 5.</label><caption><p>Genetic distance between <italic><tp:taxon-name><tp:taxon-name-part taxon-name-part-type="genus" reg="Xestochironomus">Xestochironomus</tp:taxon-name-part></tp:taxon-name></italic> species based on the mtDNA <abbrev xmlns:xlink="http://www.w3.org/1999/xlink" xlink:title="cytochrome b subunit I" id="ABBRID0ETHAG" xlink:type="simple">COI</abbrev> gene. Analyses were conducted using the Kimura-2-parameter model.</p></caption><table id="TID0ES2AG" rules="all"><tbody><tr><th rowspan="1" colspan="1"/><th rowspan="1" colspan="1">1</th><th rowspan="1" colspan="1">2</th><th rowspan="1" colspan="1">3</th><th rowspan="1" colspan="1">4</th><th rowspan="1" colspan="1">5</th><th rowspan="1" colspan="1">6</th></tr><tr><td rowspan="1" colspan="1">1. <italic><tp:taxon-name><tp:taxon-name-part taxon-name-part-type="genus" reg="Stenochironomus">Stenochironomus</tp:taxon-name-part></tp:taxon-name></italic> sp.</td><td rowspan="1" colspan="1"/><td rowspan="1" colspan="1"/><td rowspan="1" colspan="1"/><td rowspan="1" colspan="1"/><td rowspan="1" colspan="1"/><td rowspan="1" colspan="1"/></tr><tr><td rowspan="1" colspan="1">2. <italic><tp:taxon-name><tp:taxon-name-part taxon-name-part-type="genus" reg="Xestochironomus">X.</tp:taxon-name-part> <tp:taxon-name-part taxon-name-part-type="species" reg="digitulus">digitulus</tp:taxon-name-part></tp:taxon-name></italic> sp. nov. male</td><td rowspan="1" colspan="1">0.272</td><td rowspan="1" colspan="1"/><td rowspan="1" colspan="1"/><td rowspan="1" colspan="1"/><td rowspan="1" colspan="1"/><td rowspan="1" colspan="1"/></tr><tr><td rowspan="1" colspan="1">3. <italic><tp:taxon-name><tp:taxon-name-part taxon-name-part-type="genus" reg="Xestochironomus">X.</tp:taxon-name-part> <tp:taxon-name-part taxon-name-part-type="species" reg="digitulus">digitulus</tp:taxon-name-part></tp:taxon-name></italic> sp. nov. female</td><td rowspan="1" colspan="1">0.272</td><td rowspan="1" colspan="1">0.002</td><td rowspan="1" colspan="1"/><td rowspan="1" colspan="1"/><td rowspan="1" colspan="1"/><td rowspan="1" colspan="1"/></tr><tr><td rowspan="1" colspan="1">4. <italic><tp:taxon-name><tp:taxon-name-part taxon-name-part-type="genus" reg="Xestochironomus">X.</tp:taxon-name-part> <tp:taxon-name-part taxon-name-part-type="species" reg="luteifurcatus">luteifurcatus</tp:taxon-name-part></tp:taxon-name></italic> male (1)</td><td rowspan="1" colspan="1">0.282</td><td rowspan="1" colspan="1">0.185</td><td rowspan="1" colspan="1">0.181</td><td rowspan="1" colspan="1"/><td rowspan="1" colspan="1"/><td rowspan="1" colspan="1"/></tr><tr><td rowspan="1" colspan="1">5. <italic><tp:taxon-name><tp:taxon-name-part taxon-name-part-type="genus" reg="Xestochironomus">X.</tp:taxon-name-part> <tp:taxon-name-part taxon-name-part-type="species" reg="luteifurcatus">luteifurcatus</tp:taxon-name-part></tp:taxon-name></italic> female</td><td rowspan="1" colspan="1">0.282</td><td rowspan="1" colspan="1">0.178</td><td rowspan="1" colspan="1">0.175</td><td rowspan="1" colspan="1">0.008</td><td rowspan="1" colspan="1"/><td rowspan="1" colspan="1"/></tr><tr><td rowspan="1" colspan="1">6. <italic><tp:taxon-name><tp:taxon-name-part taxon-name-part-type="genus" reg="Xestochironomus">X.</tp:taxon-name-part> <tp:taxon-name-part taxon-name-part-type="species" reg="luteifurcatus">luteifurcatus</tp:taxon-name-part></tp:taxon-name></italic> male (2)</td><td rowspan="1" colspan="1">0.282</td><td rowspan="1" colspan="1">0.185</td><td rowspan="1" colspan="1">0.181</td><td rowspan="1" colspan="1">0.000</td><td rowspan="1" colspan="1">0.008</td><td rowspan="1" colspan="1"/></tr></tbody></table></table-wrap><fig id="F5" position="float" orientation="portrait"><object-id xmlns:xlink="http://www.w3.org/1999/xlink" content-type="doi" xlink:type="simple">10.3897/zookeys.1266.162131.figure5</object-id><object-id xmlns:xlink="http://www.w3.org/1999/xlink" content-type="arpha" xlink:type="simple">40F953C3-FE3E-500F-BDA2-57004304F431</object-id><label>Figure 5.</label><caption><p>Neighbor-joining tree based on mtDNA <abbrev xmlns:xlink="http://www.w3.org/1999/xlink" xlink:title="cytochrome b subunit I" id="ABBRID0EBPAG" xlink:type="simple">COI</abbrev> sequences of <italic><tp:taxon-name><tp:taxon-name-part taxon-name-part-type="genus" reg="Xestochironomus">Xestochironomus</tp:taxon-name-part></tp:taxon-name></italic> species. Bootstrap values &gt; 50% are shown on branches.</p></caption><graphic xmlns:xlink="http://www.w3.org/1999/xlink" xlink:href="zookeys-1266-219_article-162131__-g005.jpg" position="float" orientation="portrait" xlink:type="simple" id="oo_1509820.jpg"><uri content-type="original_file" xlink:type="simple">https://binary.pensoft.net/fig/1509820</uri></graphic></fig></sec></tp:treatment-sec><tp:treatment-sec><!--Section generated to contain objects referenced in tp:taxon-treatment.--><fn-group><fn id="FN1"><p>In the original description, females were not figured.</p></fn></fn-group></tp:treatment-sec><ref-list><ref id="B6"><mixed-citation xmlns:xlink="http://www.w3.org/1999/xlink" xlink:type="simple"><person-group><name name-style="western"><surname>Cranston</surname><given-names>PS</given-names></name><name name-style="western"><surname>Hardy</surname><given-names>NB</given-names></name><name name-style="western"><surname>Morse</surname><given-names>GE</given-names></name></person-group> (<year>2012</year>) <article-title>A dated molecular phylogeny for the <tp:taxon-name><tp:taxon-name-part taxon-name-part-type="family">Chironomidae</tp:taxon-name-part></tp:taxon-name> (<tp:taxon-name><tp:taxon-name-part taxon-name-part-type="order">Diptera</tp:taxon-name-part></tp:taxon-name>).</article-title><source>Systematic Entomology</source><volume>37</volume>(<issue>1</issue>): <fpage>172</fpage>–<lpage>188</lpage>. <ext-link xlink:href="10.1111/j.1365-3113.2011.00603.x" ext-link-type="doi" xlink:type="simple">https://doi.org/10.1111/j.1365-3113.2011.00603.x</ext-link></mixed-citation></ref></ref-list></tp:taxon-treatment>
